# Supplementary material for: Microbial Composition in the Duodenum and Ileum of Yellow Broilers With High and Low Feed Efficiency
Source: Front Microbiol. 2021 Jul 27;12:689653. doi: 10.3389/fmicb.2021.689653 (PMC8353196; doi:10.3389/fmicb.2021.689653)
Supplement: Supplementary Table 1 — Ingredients and nutrient composition of the feed used. [file Table_1.XLSX]

## Sheet: Sheet1
Table S1. Ingredients and nutrient composition of the feed used
	1-20 d	21-40 d	41-63 d
Ingredient
Corn	52.2	56.4	64.7
Soybean meal	29	22	11
Barley	10	10	10
Peanut meal	2	3	3
Corn protein flour	1	2	4
Soya oil	0.8	2	3
Limestone flour	1.8	1.6	1.5
Dicalcium phosphate	1.2	1	0.8
Premix	2	2	2
Nutrition composition
Energy (ME kcal/kg)	2880	3000	3150
Crude protein	21	18.5	16
Crude fat	3	4.3	5.5
Crude fibre	2.5	2.2	2
Calcium	1	0.88	0.77
Total phosphorus	0.65	0.57	0.5
Available phosphorus	0.41	0.36	0.3
Lysine	1.15	0.95	0.75
Methionine	0.55	0.5	0.47
Methionine + cysteine	0.82	0.75	0.7
Threonine	0.71	0.65	0.5
as-fed basis, %, unless otherwise indicated. Premix contained the following nutrients per kilogram of diet: vitamin A, 300,000 IU; vitamin D, 150,000 IU; vitamin K, 750 IU; vitamin K3, 75 mg; vitamin B1, 135 mg; vitamin B2, 450 mg; vitamin B6, 90 mg; vitamin B12, 0.6 mg; nicotinic acid, 1.5g; pantothenic acid, 450mg; folic acid, 30mg; biotin, 3mg; Fe, 1.95g; Cu, 375mg; Zn, 3g; Mn, 3.525g; I, 30mg…
