# Supplementary material for: Microbial Composition in the Duodenum and Ileum of Yellow Broilers With High and Low Feed Efficiency
Source: Front Microbiol. 2021 Jul 27;12:689653. doi: 10.3389/fmicb.2021.689653 (PMC8353196; doi:10.3389/fmicb.2021.689653)
Supplement: Supplementary Table 3 — Statistics of Alpha diversity index of duodenal and ileal microbes. [file Table_3.XLSX]

## Sheet: Sheet1
Table S3. Statistics of Alpha diversity index of duodenal and ileac microbes
Intestinal segment	Group	Observed species	Chao1	ACE	Shannon	Simpson
Duodenum	Hdu	308.636 ± 101.277	347.771 ± 102.061	347.692 ± 98.485	2.606 ± 1.172	0.270 ± 0.235
	Ldu	285.409 ± 78.034	341.047 ± 71.776	344.618 ± 62.699	2.430 ± 1.034	0.263 ± 0.207
	P value	0.324	0.954	0.954	0.507	0.807
Ileum	Hil	224.182 ± 126.260	281.252 ± 125.976	295.005 ± 110.818	1.687 ± 1.067	0.425 ± 0.271
	Lil	126.5 ± 77.021	188.354 ± 81.291	229.810 ± 78.650	1.590 ± 0.747	0.363 ± 0.191
	P value	0.011*	0.007**	0.018*	0.449	0.585
Hdu / Ldu: high / low feed efficiency group in the duodenum; Hil / Lil: high / low feed efficiency group in the ileum.
