# Supplementary material for: Microbial Composition in the Duodenum and Ileum of Yellow Broilers With High and Low Feed Efficiency
Source: Front Microbiol. 2021 Jul 27;12:689653. doi: 10.3389/fmicb.2021.689653 (PMC8353196; doi:10.3389/fmicb.2021.689653)
Supplement: Supplementary Table 4 — Comparison of Meta-Cyc pathway differences of the duodenal and ileal microbes in the HFE and LFE groups. [file Table_4.XLSX]

## Sheet: Sheet1
Table S4. Comparison of Meta-Cyc pathway differences of the duodenal and ileal microbes in the HFE and LFE groups
Intestinal segment	Pathway	HFE group (%)	LFE group (%)	P-value	Description
Duodenum	GLUCONEO-PWY	0.690 ± 0.270	0.906 ± 0.267	0.013	gluconeogenesis I
	PWY-841	0.538 ± 0.243	0.675 ± 0.170	0.040	superpathway of purine nucleotides de novo biosynthesis I
	REDCITCYC	0.153 ± 0.088	0.102 ± 0.060	0.034	TCA cycle VIII (helicobacter)
	P108-PWY	0.093 ± 0.059	0.059 ± 0.041	0.036	pyruvate fermentation to propanoate I
	HISDEG-PWY	0.050 ± 0.039	0.027 ± 0.020	0.027	L-histidine degradation I
	LEU-DEG2-PWY	0.013 ± 0.012	0.004 ± 0.004	0.004	L-leucine degradation I
	P221-PWY	0.009 ± 0.014	0.003 ± 0.004	0.047	octane oxidation
	PWY-5088	0.005 ± 0.006	0.002 ± 0.002	0.009	L-glutamate degradation VIII (to propanoate)
Ileum	PWY-5484	0.944 ± 0.396	1.168 ± 0.291	0.043	glycolysis II (from fructose 6-phosphate)
	GLYCOLYSIS	0.920 ± 0.357	1.125 ± 0.247	0.037	glycolysis I (from glucose 6-phosphate)
	ARGORNPROST PWY	0.215 ± 0.157	0.383 ± 0.223	0.007	arginine, ornithine and proline interconversion
	PWY-181	0.025 ± 0.040	0.003 ± 0.005	0.021	photorespiration
	LEU-DEG2-PWY	0.018 ± 0.033	0.002 ± 0.003	0.033	L-leucine degradation I
	PWY-5507	0.016 ± 0.030	0.002 ± 0.003	0.039	adenosylcobalamin biosynthesis I (early cobalt insertion)
	P381-PWY	0.013 ± 0.020	0.003 ± 0.004	0.047	adenosylcobalamin biosynthesis II (late cobalt incorporation)
	PWY-7376	0.013 ± 0.019	0.003 ± 0.003	0.024	cob(II)yrinate a,c-diamide biosynthesis II (late cobalt incorporation)
	PWY-5677	0.008 ± 0.010	0.002 ± 0.004	0.029	succinate fermentation to butanoate
	CATECHOL ORTHO-CLEAVAGE PWY	0.007 ± 0.011	0.002 ± 0.004	0.034	catechol degradation to &beta ketoadipate
	PWY-5417	0.007 ± 0.011	0.002 ± 0.004	0.043	catechol degradation III (ortho leavage pathway)
	PWY-5431	0.007 ± 0.011	0.002 ± 0.004	0.043	aromatic compounds degradation via &beta- ketoadipate
HFE / LFE: high / low feed efficiency
